# Supplementary material for: Preparation of Hot-Melt-Extruded Solid Dispersion Based on Pre-Formulation Strategies and Its Enhanced Therapeutic Efficacy
Source: Pharmaceutics. 2023 Nov 30;15(12):2704. doi: 10.3390/pharmaceutics15122704 (PMC10747747; doi:10.3390/pharmaceutics15122704)
Supplement: Supplementary file 1 [file pharmaceutics-15-02704-s001.zip]

Archive with 1 entries (1 files):
- pharmaceutics-2714601-supplementary.pdf
